# Supplementary material for: High-Resolution Analysis of the Efficiency, Heritability, and Editing Outcomes of CRISPR/Cas9-Induced Modifications of NCED4 in Lettuce (Lactuca sativa)
Source: G3 (Bethesda). 2018 Mar 29;8(5):1513–21. doi: 10.1534/g3.117.300396 (PMC5940144; doi:10.1534/g3.117.300396)
Supplement: Supplementary file 1 [file 1513TableS1.xlsx]

## Sheet: Sheet1
TABLE S1. GENOTYPIC AND PHENOTYPIC DATA FOR THE 59 T1 LINES GENERATED IN THIS STUDY.
plant ID a	Cas9 T1	% editing T1 b	Cas9 T2 (+|-)	T2 Germination c	% editing T2 d
CG_1_2	+	0	3|3	0	4
CG_1_3	-	0	0|10	5	2
CG_1_4	-	0	0|12	12	2
CG_1_5	+	10	3|3	0	54
CG_1_6	+	85	sterile	no data	no data
CG_1_7	-	0	0|8	0	2
CG_1_8	-	0	0|8	0	3
CG_1_9	+	58	10|2	23	83
CG_1_10	+	0	sterile	no data	no data
CG_1_11	+	98	9|3	52	99
CG_1_12	+	15	sterile	no data	no data
CG_2_2	+	0	sterile	no data	no data
CG_2_3	+	0	sterile	no data	no data
CG_2_4	-	0	0|7	0	2
CG_2_5	-	0	0|6	0	3
CG_2_6	-	0	sterile	no data	no data
CG_2_7	+	0	sterile	no data	no data
CG_2_8	+	90	10|4	48	93
CG_2_9	+	0	sterile	no data	no data
CG_2_10	+	15	5|1	0	39
CG_2_11	+	0	9|4	1	3
CG_2_12	+	0	9|6	3	6
CG_3_1	+	25	5|2	0	79
CG_3_2	-	0	0|13	1	3
CG_3_3	+	38	10|3	27	48
CG_3_5	-	0	sterile	no data	no data
CG_3_6	-	0	0|4	0	3
CG_3_7	-	0	0|8	0	2
CG_3_8	+	0	6|1	0	11
CG_3_9	+	40	15|0	5	50
CG_3_10	+	0	4|3	0	33
CG_3_11	+	40	8|4	1	50
Sal_1_1	+	93	sterile	no data	no data
Sal_1_2	-	0	sterile	no data	no data
Sal_1_3	+	15	12|3	12	48
Sal_1_4	+	95	15|1	51	92
Sal_1_5	+	78	sterile	no data	no data
Sal_1_6	+	10	sterile	no data	no data
Sal_1_7	+	35	13|2	44	68
Sal_1_8	+	15	14|1	12	52
Sal_1_9	+	55	13|3	27	95
Sal_1_10	+	10	13|3	3	67
Sal_1_12	+	10	13|3	0	57
Sal_2_1	+	0	12|3	0	9
Sal_2_2	+	0	10|6	0	28
Sal_2_3	+	0	14|2	0	6
Sal_2_6	+	10	sterile	no data	no data
Sal_2_7	+	85	12|2	96	97
Sal_2_8	+	0	12|4	0	3
Sal_2_9	+	10	14|2	0	14
Sal_3_1	+	40	sterile	no data	no data
Sal_3_2	+	0	2|0	4	74
Sal_3_5	+	0	15|1	0	54
Sal_3_6	+	40	13|3	11	40
Sal_3_7	+	20	15|1	73	96
Sal_3_8	+	0	13|3	0	57
Sal_3_9	+	0	12|4	1	19
Sal_3_10	+	0	11|5	16	15
Sal_3_11	+	0	sterile	no data	no data
a Abbreviation is Genotype_gRNA_plant. Genotypes: CG = Cobham Green; Sal = Salinas
b Percentage of amplicon reads with mutations at the target site.
c Percentage germination after 72h from 75 seeds germinated at 32°C for Cobham Green and 35°C for Salinas.
d Percentage of amplicon reads from a bulk of 8 or 16 individuals with mutations at the target site.
