# Supplementary material for: High-Resolution Analysis of the Efficiency, Heritability, and Editing Outcomes of CRISPR/Cas9-Induced Modifications of NCED4 in Lettuce (Lactuca sativa)
Source: G3 (Bethesda). 2018 Mar 29;8(5):1513–21. doi: 10.1534/g3.117.300396 (PMC5940144; doi:10.1534/g3.117.300396)
Supplement: Supplementary file 2 [file 1513TableS2.xlsx]

## Sheet: Sheet1
TABLE S2. SEQUENCES OF GRNAS AND PRIMERS USED IN THIS STUDY
Primer/gRNA name	Sequence (5’ – 3’)
gRNA_1	AACCCCATGTTTAAGCCAACCGG
gRNA_2	AGCAAGAATTATCGTTAGGCCGG
gRNA_3	CCAATTGGCGAACTGCATGGCCA
Cas9_Seq2.Rev	CCATCCCACAGAGTTAGTTCC
pDeCas9_LB.For	GTGAGCGGATAACAATTTCACACAGG
NCED4_Salinas_1F	ATGGACACCTCTGTGACTCTCACA
NCED4_Salinas_1R	TTAATTAGCCAAGTCATGGGTACTAACAAACG
NCED4_Salinas_2R	TCTTTAAAACATCGTAACTCAGCGAGAACAG
NCED4_gRNA1_F	TCGTCGGCAGCGTCAGATGTGTATAAGAGACAGaaatggtttttaccttagaaatgg
NCED4_gRNA1_R	GTCTCGTGGGCTCGGAGATGTGTATAAGAGACAGtgaaccggctgcaatagctg
NCED4_gRNA2+3_F	TCGTCGGCAGCGTCAGATGTGTATAAGAGACAGgaaccagccgtctcaagcaaga
NCED4_gRNA2+3_R	GTCTCGTGGGCTCGGAGATGTGTATAAGAGACAGacctcttgcataaaacagagccagc
LDB_226	TCGTCGGCAGCGTCAGATGTGTATAAGAGACAGGGTCTGGAGGTAATTGGTGAA
LDB_227	GTCTCGTGGGCTCGGAGATGTGTATAAGAGACAGCATGAGCCGTGTCCAACAAC
